# Supplementary material for: Effect of Copper-Modification of g-C3N4 on the Visible-Light-Driven Photocatalytic Oxidation of Nitrophenols
Source: Molecules. 2023 Nov 27;28(23):7810. doi: 10.3390/molecules28237810 (PMC10708227; doi:10.3390/molecules28237810)
Supplement: Supplementary file 1 [file molecules-28-07810-s001.zip]

Archive with 1 entries (1 files):
- molecules-2725928-supplementary.pdf
